# Supplementary material for: Faunistic and bibliographical inventory of moth flies from Ukraine (Diptera, Psychodidae)
Source: Zookeys. 2017 Aug 23;693:109–28. doi: 10.3897/zookeys.693.13652 (PMC10921060; doi:10.3897/zookeys.693.13652)
Supplement: XML Treatment for Phlebotomus (Larroussius) major major [file zookeys.693.13652-treatment6.xml]

<!DOCTYPE tp:taxon-treatment
  PUBLIC "-//TaxonX//DTD Taxonomic Treatment Publishing DTD v0 20100105//EN" "tax-treatment-NSO.dtd">
<tp:taxon-treatment xmlns:tp="http://www.plazi.org/taxpub"><tp:treatment-meta><kwd-group><label>Taxon classification</label><kwd>
                        <named-content content-type="kingdom">Animalia</named-content>
                      </kwd><kwd>
                        <named-content content-type="order">Diptera</named-content>
                      </kwd><kwd>
                        <named-content content-type="family">Psychodidae</named-content>
                      </kwd></kwd-group><mixed-citation publication-type="journal"><person-group><name><surname>Ježek</surname><given-names>Jan</given-names></name><name><surname>Chvojka</surname><given-names>Pavel</given-names></name><name><surname>Manko</surname><given-names>Peter</given-names></name><name><surname>Oboňa</surname><given-names>Jozef</given-names></name></person-group><article-title>Faunistic and bibliographical inventory of moth flies from Ukraine (<tp:taxon-name><tp:taxon-name-part taxon-name-part-type="order">Diptera</tp:taxon-name-part></tp:taxon-name>, <tp:taxon-name><tp:taxon-name-part taxon-name-part-type="family">Psychodidae</tp:taxon-name-part></tp:taxon-name>)</article-title><source>Zookeys</source><day>23</day><month>08</month><year>2017</year><volume>693</volume><fpage>109</fpage><lpage>128</lpage><pub-id pub-id-type="doi">10.3897/zookeys.693.13652</pub-id></mixed-citation></tp:treatment-meta><tp:nomenclature><tp:taxon-name><object-id xmlns:xlink="http://www.w3.org/1999/xlink" content-type="arpha" xlink:type="simple">4A9B0460-2CF5-5F06-8725-2B00566526AA</object-id><tp:taxon-name-part taxon-name-part-type="genus" reg="Phlebotomus">Phlebotomus</tp:taxon-name-part> (<tp:taxon-name-part taxon-name-part-type="subgenus" reg="Larroussius">Larroussius</tp:taxon-name-part>) <tp:taxon-name-part taxon-name-part-type="species" reg="major">major</tp:taxon-name-part> <tp:taxon-name-part taxon-name-part-type="subspecies" reg="major">major</tp:taxon-name-part></tp:taxon-name><tp:taxon-authority>Annandale, 1910</tp:taxon-authority><tp:nomenclature-citation-list><tp:nomenclature-citation><tp:taxon-name><tp:taxon-name-part taxon-name-part-type="genus" reg="Phlebotomus"/><tp:taxon-name-part taxon-name-part-type="subgenus" reg="Larroussius"/><tp:taxon-name-part taxon-name-part-type="species" reg="major"/><tp:taxon-name-part taxon-name-part-type="subspecies" reg="major"/>major</tp:taxon-name><comment>(doubtful evidence for Ukraine, see quite different views below) </comment></tp:nomenclature-citation></tp:nomenclature-citation-list></tp:nomenclature><tp:treatment-sec sec-type="Published records" id="SECID0EUAAG"><title>Published records.</title><p><xref ref-type="bibr" rid="B32">Perfil´ev (1966)</xref>: 280; <xref ref-type="bibr" rid="B30">Lewis (1982)</xref>: 157; <xref ref-type="bibr" rid="B2">Artemiev and Neronov (1984)</xref>: 92, 93; <xref ref-type="bibr" rid="B38">Wagner (1990</xref>, <xref ref-type="bibr" rid="B39">2013</xref>): 16.</p></tp:treatment-sec><tp:treatment-sec sec-type="distribution" id="SECID0EOBAG"><title>Comments on distribution.</title><p><xref ref-type="bibr" rid="B32">Perfil´ev (1966)</xref>: India only. <xref ref-type="bibr" rid="B30">Lewis (1982)</xref>: India, Nepal, Pakistan. <xref ref-type="bibr" rid="B2">Artemiev and Neronov (1984)</xref>: Afghanistan, India (southern slopes of the Himalayas), Nepal, Pakistan (northern). <xref ref-type="bibr" rid="B38">Wagner (1990)</xref> lists Afghanistan, India, Iran, and the Oriental Region. <xref ref-type="bibr" rid="B39">Wagner (2013)</xref> lists the species from Albania, Austria, Crete, Romania, Sicily, Ukraine, and former Yugoslavia; however, these records have <bold>not been verified.</bold></p></tp:treatment-sec><ref-list><ref id="B32"><mixed-citation xmlns:xlink="http://www.w3.org/1999/xlink" xlink:type="simple"><person-group><name name-style="western"><surname>Perfil´ev</surname><given-names>PP</given-names></name></person-group> (<year>1966</year>) <article-title><tp:taxon-name><tp:taxon-name-part taxon-name-part-type="family">Phlebotomidae</tp:taxon-name-part></tp:taxon-name> (<tp:taxon-name><tp:taxon-name-part taxon-name-part-type="order">Diptera</tp:taxon-name-part></tp:taxon-name>).</article-title><source>Fauna SSSR</source><volume>3</volume>(<issue>2</issue>): <fpage>1</fpage>–<lpage>383</lpage>. [in Russian]</mixed-citation></ref><ref id="B30"><mixed-citation xmlns:xlink="http://www.w3.org/1999/xlink" xlink:type="simple"><person-group><name name-style="western"><surname>Lewis</surname><given-names>DJ</given-names></name></person-group> (<year>1982</year>) <article-title>A taxonomic review of the genus <italic><tp:taxon-name><tp:taxon-name-part taxon-name-part-type="genus">Phlebotomus</tp:taxon-name-part></tp:taxon-name></italic> (<tp:taxon-name><tp:taxon-name-part taxon-name-part-type="order">Diptera</tp:taxon-name-part></tp:taxon-name>: <tp:taxon-name><tp:taxon-name-part taxon-name-part-type="family">Psychodidae</tp:taxon-name-part></tp:taxon-name>). Bulletin of the British Museum (Natural History).</article-title><source>Entomology</source><volume>45</volume>(<issue>2</issue>): <fpage>121</fpage>–<lpage>209</lpage>.</mixed-citation></ref><ref id="B2"><mixed-citation xmlns:xlink="http://www.w3.org/1999/xlink" xlink:type="simple"><person-group><name name-style="western"><surname>Artemiev</surname><given-names>MM</given-names></name><name name-style="western"><surname>Neronov</surname><given-names>VM</given-names></name></person-group> (<year>1984</year>) <source>Distribution and ecology of sandflies of the Old World (genus <italic><tp:taxon-name><tp:taxon-name-part taxon-name-part-type="genus">Phlebotomus</tp:taxon-name-part></tp:taxon-name></italic>). The USSR committee for the UNESCO programme on man and the biosphere (MAB).</source><publisher-name>Institute of evolutionary morphology and animal ecology USSR Academy of Sciences</publisher-name>, <publisher-loc>Moscow</publisher-loc>, <size units="page">207 pp</size>. [in Russian]</mixed-citation></ref><ref id="B38"><mixed-citation xmlns:xlink="http://www.w3.org/1999/xlink" xlink:type="simple"><person-group><name name-style="western"><surname>Wagner</surname><given-names>R</given-names></name></person-group> (<year>1990</year>) Family <tp:taxon-name><tp:taxon-name-part taxon-name-part-type="family">Psychodidae</tp:taxon-name-part></tp:taxon-name>. In: Soós A (Ed.) Catalogue of Palaearctic <tp:taxon-name><tp:taxon-name-part taxon-name-part-type="order">Diptera</tp:taxon-name-part></tp:taxon-name>, Vol. 2, <tp:taxon-name><tp:taxon-name-part taxon-name-part-type="family">Psychodidae</tp:taxon-name-part></tp:taxon-name> – <tp:taxon-name><tp:taxon-name-part taxon-name-part-type="family">Chironomidae</tp:taxon-name-part></tp:taxon-name>. Akadémiai Kiadó, Budapest, 11‒65.</mixed-citation></ref><ref id="B39"><mixed-citation xmlns:xlink="http://www.w3.org/1999/xlink" xlink:type="simple"><person-group><name name-style="western"><surname>Wagner</surname><given-names>R</given-names></name></person-group> (<year>2013</year>) Fauna Europaea: <tp:taxon-name><tp:taxon-name-part taxon-name-part-type="family">Psychodidae</tp:taxon-name-part></tp:taxon-name>. In: Jong H de (Ed.) Fauna Europaea: <tp:taxon-name><tp:taxon-name-part taxon-name-part-type="order">Diptera</tp:taxon-name-part></tp:taxon-name><tp:taxon-name><tp:taxon-name-part taxon-name-part-type="suborder">Nematocera</tp:taxon-name-part></tp:taxon-name>. Fauna Europaea version 2.4. <ext-link xlink:type="simple" ext-link-type="uri" xlink:href="http://www.faunaeur.org">http://www.faunaeur.org</ext-link> [accessed 2.2.2016]</mixed-citation></ref></ref-list></tp:taxon-treatment>
