# Supplementary material for: Faunistic and bibliographical inventory of moth flies from Ukraine (Diptera, Psychodidae)
Source: Zookeys. 2017 Aug 23;693:109–28. doi: 10.3897/zookeys.693.13652 (PMC10921060; doi:10.3897/zookeys.693.13652)
Supplement: XML Treatment for Jungiella (Psychogella) bohemica [file zookeys.693.13652-treatment14.xml]

<!DOCTYPE tp:taxon-treatment
  PUBLIC "-//TaxonX//DTD Taxonomic Treatment Publishing DTD v0 20100105//EN" "tax-treatment-NSO.dtd">
<tp:taxon-treatment xmlns:tp="http://www.plazi.org/taxpub"><tp:treatment-meta><kwd-group><label>Taxon classification</label><kwd>
                            <named-content content-type="kingdom">Animalia</named-content>
                          </kwd><kwd>
                            <named-content content-type="order">Diptera</named-content>
                          </kwd><kwd>
                            <named-content content-type="family">Psychodidae</named-content>
                          </kwd></kwd-group><mixed-citation publication-type="journal"><person-group><name><surname>Ježek</surname><given-names>Jan</given-names></name><name><surname>Chvojka</surname><given-names>Pavel</given-names></name><name><surname>Manko</surname><given-names>Peter</given-names></name><name><surname>Oboňa</surname><given-names>Jozef</given-names></name></person-group><article-title>Faunistic and bibliographical inventory of moth flies from Ukraine (<tp:taxon-name><tp:taxon-name-part taxon-name-part-type="order">Diptera</tp:taxon-name-part></tp:taxon-name>, <tp:taxon-name><tp:taxon-name-part taxon-name-part-type="family">Psychodidae</tp:taxon-name-part></tp:taxon-name>)</article-title><source>Zookeys</source><day>23</day><month>08</month><year>2017</year><volume>693</volume><fpage>109</fpage><lpage>128</lpage><pub-id pub-id-type="doi">10.3897/zookeys.693.13652</pub-id></mixed-citation></tp:treatment-meta><tp:nomenclature><label>12.</label><tp:taxon-name><object-id xmlns:xlink="http://www.w3.org/1999/xlink" content-type="arpha" xlink:type="simple">D968E20B-5DDD-5FFF-B586-ED8447B2B774</object-id><tp:taxon-name-part taxon-name-part-type="genus" reg="Jungiella">Jungiella</tp:taxon-name-part> (<tp:taxon-name-part taxon-name-part-type="subgenus" reg="Psychogella">Psychogella</tp:taxon-name-part>) <tp:taxon-name-part taxon-name-part-type="species" reg="bohemica">bohemica</tp:taxon-name-part></tp:taxon-name><tp:taxon-authority>Ježek, 1979</tp:taxon-authority></tp:nomenclature><tp:treatment-sec sec-type="material" id="SECID0EE1AG"><title>Material examined.</title><p>Uzh River, Nevyts’ke near bridge, 10.viii.2015, 1M, O Ma H leg., slide Inv. No. 22502, <named-content xmlns:xlink="http://www.w3.org/1999/xlink" content-type="dwc:institutional_code" xlink:title="National Museum, Natural History Museum, Department of Entomology, Prague, Czech Republic" xlink:href="http://grbio.org/institution/national-museum-prague-0" xlink:type="simple">NMPC</named-content>.</p></tp:treatment-sec><tp:treatment-sec sec-type="distribution" id="SECID0EP1AG"><title>Distribution.</title><p>A rare species, know only from Czech Republic, Greece, and Germany (<xref ref-type="bibr" rid="B3">Ježek 1979</xref>; <xref ref-type="bibr" rid="B15">Ježek and Goutner 1995</xref>; <xref ref-type="bibr" rid="B39">Wagner 2013</xref>). <bold>New species for Ukraine.</bold></p></tp:treatment-sec><ref-list><ref id="B3"><mixed-citation xmlns:xlink="http://www.w3.org/1999/xlink" xlink:type="simple"><person-group><name name-style="western"><surname>Ježek</surname><given-names>J</given-names></name></person-group> (<year>1979</year>) <article-title><italic><tp:taxon-name><tp:taxon-name-part taxon-name-part-type="genus">Jungiella</tp:taxon-name-part><tp:taxon-name-part taxon-name-part-type="species">bohemica</tp:taxon-name-part></tp:taxon-name></italic> sp. n. from Czechoslovakia (<tp:taxon-name><tp:taxon-name-part taxon-name-part-type="order">Diptera</tp:taxon-name-part></tp:taxon-name>, <tp:taxon-name><tp:taxon-name-part taxon-name-part-type="family">Psychodidae</tp:taxon-name-part></tp:taxon-name>).</article-title><source>Acta entomologica bohemoslovaca</source><volume>76</volume>: <fpage>341</fpage>–<lpage>344</lpage>.</mixed-citation></ref><ref id="B15"><mixed-citation xmlns:xlink="http://www.w3.org/1999/xlink" xlink:type="simple"><person-group><name name-style="western"><surname>Ježek</surname><given-names>J</given-names></name><name name-style="western"><surname>Goutner</surname><given-names>V</given-names></name></person-group> (<year>1995</year>) <tp:taxon-name><tp:taxon-name-part taxon-name-part-type="family">Psychodidae</tp:taxon-name-part></tp:taxon-name> (<tp:taxon-name><tp:taxon-name-part taxon-name-part-type="order">Diptera</tp:taxon-name-part></tp:taxon-name>) of Greece. Acta Musei Nationalis Pragae, Series B, Historia Naturalis 50 (1994) (1–4): 107–124.</mixed-citation></ref><ref id="B39"><mixed-citation xmlns:xlink="http://www.w3.org/1999/xlink" xlink:type="simple"><person-group><name name-style="western"><surname>Wagner</surname><given-names>R</given-names></name></person-group> (<year>2013</year>) Fauna Europaea: <tp:taxon-name><tp:taxon-name-part taxon-name-part-type="family">Psychodidae</tp:taxon-name-part></tp:taxon-name>. In: Jong H de (Ed.) Fauna Europaea: <tp:taxon-name><tp:taxon-name-part taxon-name-part-type="order">Diptera</tp:taxon-name-part></tp:taxon-name><tp:taxon-name><tp:taxon-name-part taxon-name-part-type="suborder">Nematocera</tp:taxon-name-part></tp:taxon-name>. Fauna Europaea version 2.4. <ext-link xlink:type="simple" ext-link-type="uri" xlink:href="http://www.faunaeur.org">http://www.faunaeur.org</ext-link> [accessed 2.2.2016]</mixed-citation></ref></ref-list></tp:taxon-treatment>
