# Supplementary material for: Faunistic and bibliographical inventory of moth flies from Ukraine (Diptera, Psychodidae)
Source: Zookeys. 2017 Aug 23;693:109–28. doi: 10.3897/zookeys.693.13652 (PMC10921060; doi:10.3897/zookeys.693.13652)
Supplement: XML Treatment for Threticus negrobovi [file zookeys.693.13652-treatment17.xml]

<!DOCTYPE tp:taxon-treatment
  PUBLIC "-//TaxonX//DTD Taxonomic Treatment Publishing DTD v0 20100105//EN" "tax-treatment-NSO.dtd">
<tp:taxon-treatment xmlns:tp="http://www.plazi.org/taxpub"><tp:treatment-meta><kwd-group><label>Taxon classification</label><kwd>
                            <named-content content-type="kingdom">Animalia</named-content>
                          </kwd><kwd>
                            <named-content content-type="order">Diptera</named-content>
                          </kwd><kwd>
                            <named-content content-type="family">Psychodidae</named-content>
                          </kwd></kwd-group><mixed-citation publication-type="journal"><person-group><name><surname>Ježek</surname><given-names>Jan</given-names></name><name><surname>Chvojka</surname><given-names>Pavel</given-names></name><name><surname>Manko</surname><given-names>Peter</given-names></name><name><surname>Oboňa</surname><given-names>Jozef</given-names></name></person-group><article-title>Faunistic and bibliographical inventory of moth flies from Ukraine (<tp:taxon-name><tp:taxon-name-part taxon-name-part-type="order">Diptera</tp:taxon-name-part></tp:taxon-name>, <tp:taxon-name><tp:taxon-name-part taxon-name-part-type="family">Psychodidae</tp:taxon-name-part></tp:taxon-name>)</article-title><source>Zookeys</source><day>23</day><month>08</month><year>2017</year><volume>693</volume><fpage>109</fpage><lpage>128</lpage><pub-id pub-id-type="doi">10.3897/zookeys.693.13652</pub-id></mixed-citation></tp:treatment-meta><tp:nomenclature><tp:taxon-name>
                          <object-id xmlns:xlink="http://www.w3.org/1999/xlink" content-type="arpha" xlink:type="simple">7EEA4126-CD03-52D1-AFF6-612D1DF830DF</object-id>
                          <tp:taxon-name-part taxon-name-part-type="genus" reg="Threticus">Threticus</tp:taxon-name-part>
                          <tp:taxon-name-part taxon-name-part-type="species" reg="negrobovi">negrobovi</tp:taxon-name-part>
                        </tp:taxon-name><tp:taxon-authority>Vaillant, 1972</tp:taxon-authority></tp:nomenclature><tp:treatment-sec sec-type="Published records" id="SECID0EUCBG"><title>Published records.</title><p>Vaillant (1972): 104 (Taberda in Russian Caucasus, not Ukraine, compare with <xref ref-type="bibr" rid="B38">Wagner 1990</xref>, <xref ref-type="bibr" rid="B39">2013</xref>)</p></tp:treatment-sec><tp:treatment-sec sec-type="distribution" id="SECID0ECDBG"><title>Distribution.</title><p>Very rare mountain species, so far known from Czech Republic, Slovenia, Slovakia, Russia, Ukraine (<bold>error</bold>), Abkhazia and Georgia (<xref ref-type="bibr" rid="B12">Ježek 2004</xref>; <xref ref-type="bibr" rid="B25">Kroča and Ježek 2015</xref>).</p></tp:treatment-sec><tp:treatment-sec sec-type="notes" id="SECID0ESDBG"><title>Note.</title><p><italic><tp:taxon-name><tp:taxon-name-part taxon-name-part-type="genus" reg="Threticus">Threticus</tp:taxon-name-part><tp:taxon-name-part taxon-name-part-type="species" reg="negrobovi">negrobovi</tp:taxon-name-part></tp:taxon-name></italic> Vaillant, 1972 was mentioned in the Palaearctic catalogue of moth flies from South European territory (Ukraine) based on a record from Teberda village (<xref ref-type="bibr" rid="B38">Wagner 1990</xref>; Taberda 2000 m a.s.l. sensu Vaillant 1972). This village is, however, in the Russian part of the Caucasus and the listing from the Ukraine must be regarded as an error.</p></tp:treatment-sec><ref-list><ref id="B38"><mixed-citation xmlns:xlink="http://www.w3.org/1999/xlink" xlink:type="simple"><person-group><name name-style="western"><surname>Wagner</surname><given-names>R</given-names></name></person-group> (<year>1990</year>) Family <tp:taxon-name><tp:taxon-name-part taxon-name-part-type="family">Psychodidae</tp:taxon-name-part></tp:taxon-name>. In: Soós A (Ed.) Catalogue of Palaearctic <tp:taxon-name><tp:taxon-name-part taxon-name-part-type="order">Diptera</tp:taxon-name-part></tp:taxon-name>, Vol. 2, <tp:taxon-name><tp:taxon-name-part taxon-name-part-type="family">Psychodidae</tp:taxon-name-part></tp:taxon-name> – <tp:taxon-name><tp:taxon-name-part taxon-name-part-type="family">Chironomidae</tp:taxon-name-part></tp:taxon-name>. Akadémiai Kiadó, Budapest, 11‒65.</mixed-citation></ref><ref id="B39"><mixed-citation xmlns:xlink="http://www.w3.org/1999/xlink" xlink:type="simple"><person-group><name name-style="western"><surname>Wagner</surname><given-names>R</given-names></name></person-group> (<year>2013</year>) Fauna Europaea: <tp:taxon-name><tp:taxon-name-part taxon-name-part-type="family">Psychodidae</tp:taxon-name-part></tp:taxon-name>. In: Jong H de (Ed.) Fauna Europaea: <tp:taxon-name><tp:taxon-name-part taxon-name-part-type="order">Diptera</tp:taxon-name-part></tp:taxon-name><tp:taxon-name><tp:taxon-name-part taxon-name-part-type="suborder">Nematocera</tp:taxon-name-part></tp:taxon-name>. Fauna Europaea version 2.4. <ext-link xlink:type="simple" ext-link-type="uri" xlink:href="http://www.faunaeur.org">http://www.faunaeur.org</ext-link> [accessed 2.2.2016]</mixed-citation></ref><ref id="B12"><mixed-citation xmlns:xlink="http://www.w3.org/1999/xlink" xlink:type="simple"><person-group><name name-style="western"><surname>Ježek</surname><given-names>J</given-names></name></person-group> (<year>2004</year>) <article-title>New faunistic data of non-phlebotomine moth flies (<tp:taxon-name><tp:taxon-name-part taxon-name-part-type="order">Diptera</tp:taxon-name-part></tp:taxon-name>: <tp:taxon-name><tp:taxon-name-part taxon-name-part-type="family">Psychodidae</tp:taxon-name-part></tp:taxon-name>) from the Palearctic Region.</article-title><source>Folia Facultatis Scientiarum Naturalium Universitatis Masarykianae Brunensis, Biologia</source><volume>109</volume>: <fpage>141</fpage>–<lpage>151</lpage>.</mixed-citation></ref><ref id="B25"><mixed-citation xmlns:xlink="http://www.w3.org/1999/xlink" xlink:type="simple"><person-group><name name-style="western"><surname>Kroča</surname><given-names>J</given-names></name><name name-style="western"><surname>Ježek</surname><given-names>J</given-names></name></person-group> (<year>2015</year>) Moth flies (<tp:taxon-name><tp:taxon-name-part taxon-name-part-type="order">Diptera</tp:taxon-name-part></tp:taxon-name>: <tp:taxon-name><tp:taxon-name-part taxon-name-part-type="family">Psychodidae</tp:taxon-name-part></tp:taxon-name>) of the Moravskoslezské Beskydy Mts and the Podbeskydská pahorkatina Upland, Czech Republic. Acta Musei Silesiae, Scientiae Naturales 64: 27‒50.</mixed-citation></ref></ref-list></tp:taxon-treatment>
