# Supplementary material for: Faunistic and bibliographical inventory of moth flies from Ukraine (Diptera, Psychodidae)
Source: Zookeys. 2017 Aug 23;693:109–28. doi: 10.3897/zookeys.693.13652 (PMC10921060; doi:10.3897/zookeys.693.13652)
Supplement: XML Treatment for Chodopsycha lobata [file zookeys.693.13652-treatment18.xml]

<!DOCTYPE tp:taxon-treatment
  PUBLIC "-//TaxonX//DTD Taxonomic Treatment Publishing DTD v0 20100105//EN" "tax-treatment-NSO.dtd">
<tp:taxon-treatment xmlns:tp="http://www.plazi.org/taxpub"><tp:treatment-meta><kwd-group><label>Taxon classification</label><kwd>
                        <named-content content-type="kingdom">Animalia</named-content>
                      </kwd><kwd>
                        <named-content content-type="order">Diptera</named-content>
                      </kwd><kwd>
                        <named-content content-type="family">Psychodidae</named-content>
                      </kwd></kwd-group><mixed-citation publication-type="journal"><person-group><name><surname>Ježek</surname><given-names>Jan</given-names></name><name><surname>Chvojka</surname><given-names>Pavel</given-names></name><name><surname>Manko</surname><given-names>Peter</given-names></name><name><surname>Oboňa</surname><given-names>Jozef</given-names></name></person-group><article-title>Faunistic and bibliographical inventory of moth flies from Ukraine (<tp:taxon-name><tp:taxon-name-part taxon-name-part-type="order">Diptera</tp:taxon-name-part></tp:taxon-name>, <tp:taxon-name><tp:taxon-name-part taxon-name-part-type="family">Psychodidae</tp:taxon-name-part></tp:taxon-name>)</article-title><source>Zookeys</source><day>23</day><month>08</month><year>2017</year><volume>693</volume><fpage>109</fpage><lpage>128</lpage><pub-id pub-id-type="doi">10.3897/zookeys.693.13652</pub-id></mixed-citation></tp:treatment-meta><tp:nomenclature><label>15.</label><tp:taxon-name>
                      <object-id xmlns:xlink="http://www.w3.org/1999/xlink" content-type="arpha" xlink:type="simple">157820A7-D48C-5783-807E-C744B1E1DB32</object-id>
                      <tp:taxon-name-part taxon-name-part-type="genus" reg="Chodopsycha">Chodopsycha</tp:taxon-name-part>
                      <tp:taxon-name-part taxon-name-part-type="species" reg="lobata">lobata</tp:taxon-name-part>
                    </tp:taxon-name><tp:taxon-authority>(Tonnoir, 1940)</tp:taxon-authority></tp:nomenclature><tp:treatment-sec sec-type="material" id="SECID0EBGBG"><title>Material examined.</title><p>Preluchnyi Stream, bridge above the water reservoir, 10.viii.2015, 1F, O Ma H leg., slide Inv. No. 22513, <named-content xmlns:xlink="http://www.w3.org/1999/xlink" content-type="dwc:institutional_code" xlink:title="National Museum, Natural History Museum, Department of Entomology, Prague, Czech Republic" xlink:href="http://grbio.org/institution/national-museum-prague-0" xlink:type="simple">NMPC</named-content>.</p></tp:treatment-sec><tp:treatment-sec sec-type="distribution" id="SECID0EMGBG"><title>Distribution.</title><p>A very common European (Transcaucasian) species, present in lowlands as well as in hills and mountains; associated with fungi. In Europe, known from <!--PageBreak-->Belgium, Bulgaria, France, Germany, Great Britain, Hungary, Ireland, Italy, Norway, and Slovenia (<xref ref-type="bibr" rid="B27">Kvifte et al. 2011</xref>; <xref ref-type="bibr" rid="B19">Ježek and Omelková 2012</xref>; <xref ref-type="bibr" rid="B17">Ježek et al. 2013</xref>). <bold>New species for Ukraine.</bold></p></tp:treatment-sec><ref-list><ref id="B27"><mixed-citation xmlns:xlink="http://www.w3.org/1999/xlink" xlink:type="simple"><person-group><name name-style="western"><surname>Kvifte</surname><given-names>GM</given-names></name><name name-style="western"><surname>Håland</surname><given-names>Ø</given-names></name><name name-style="western"><surname>Andersen</surname><given-names>T</given-names></name></person-group> (<year>2011</year>) <article-title>A revised check-list of Norwegian moth flies (<tp:taxon-name><tp:taxon-name-part taxon-name-part-type="order">Diptera</tp:taxon-name-part></tp:taxon-name>, <tp:taxon-name><tp:taxon-name-part taxon-name-part-type="family">Psychodidae</tp:taxon-name-part></tp:taxon-name>).</article-title><source>Norwegian Journal of Entomology</source><volume>58</volume>: <fpage>180</fpage>–<lpage>188</lpage>.</mixed-citation></ref><ref id="B19"><mixed-citation xmlns:xlink="http://www.w3.org/1999/xlink" xlink:type="simple"><person-group><name name-style="western"><surname>Ježek</surname><given-names>J</given-names></name><name name-style="western"><surname>Omelková</surname><given-names>M</given-names></name></person-group> (<year>2012</year>) <article-title>Moth flies (<tp:taxon-name><tp:taxon-name-part taxon-name-part-type="order">Diptera</tp:taxon-name-part></tp:taxon-name>: <tp:taxon-name><tp:taxon-name-part taxon-name-part-type="family">Psychodidae</tp:taxon-name-part></tp:taxon-name>) of the Bílé Karpaty Protected Landscape Area and Biosphere Reserve (Czech Republic).</article-title> In: <person-group><name name-style="western"><surname>Malenovský</surname><given-names>I</given-names></name><name name-style="western"><surname>Kment</surname><given-names>P</given-names></name><name name-style="western"><surname>Konvička</surname><given-names>O</given-names></name></person-group> (<role>Eds</role>) <issue-title>Species inventories of selected insect groups in the Bílé Karpaty Protected Landscape Area and Biosphere Reserve (Czech Republic).</issue-title><source>Acta Musei Moraviae, Scientiae biologicae, Brno 96(2)</source>, <fpage>763</fpage>–<lpage>802</lpage>.</mixed-citation></ref><ref id="B17"><mixed-citation xmlns:xlink="http://www.w3.org/1999/xlink" xlink:type="simple"><person-group><name name-style="western"><surname>Ježek</surname><given-names>J</given-names></name><name name-style="western"><surname>Kubík</surname><given-names>Š</given-names></name><name name-style="western"><surname>Barták</surname><given-names>M</given-names></name></person-group> (<year>2013</year>) <source><tp:taxon-name><tp:taxon-name-part taxon-name-part-type="family">Psychodidae</tp:taxon-name-part></tp:taxon-name> (<tp:taxon-name><tp:taxon-name-part taxon-name-part-type="order">Diptera</tp:taxon-name-part></tp:taxon-name>) of Vráž nr. Písek (Czech Republic), 189–199.</source><publisher-name>In: Kubík Š</publisher-name>, <publisher-loc>Barták M (Eds) Workshop on biodiversity, Jevany. Česká zemědělská univerzita v Praze</publisher-loc>, <size units="page">436 pp</size>.</mixed-citation></ref></ref-list></tp:taxon-treatment>
