# Supplementary material for: Faunistic and bibliographical inventory of moth flies from Ukraine (Diptera, Psychodidae)
Source: Zookeys. 2017 Aug 23;693:109–28. doi: 10.3897/zookeys.693.13652 (PMC10921060; doi:10.3897/zookeys.693.13652)
Supplement: XML Treatment for Psychomora mycophila [file zookeys.693.13652-treatment24.xml]

<!DOCTYPE tp:taxon-treatment
  PUBLIC "-//TaxonX//DTD Taxonomic Treatment Publishing DTD v0 20100105//EN" "tax-treatment-NSO.dtd">
<tp:taxon-treatment xmlns:tp="http://www.plazi.org/taxpub"><tp:treatment-meta><kwd-group><label>Taxon classification</label><kwd>
                        <named-content content-type="kingdom">Animalia</named-content>
                      </kwd><kwd>
                        <named-content content-type="order">Diptera</named-content>
                      </kwd><kwd>
                        <named-content content-type="family">Psychodidae</named-content>
                      </kwd></kwd-group><mixed-citation publication-type="journal"><person-group><name><surname>Ježek</surname><given-names>Jan</given-names></name><name><surname>Chvojka</surname><given-names>Pavel</given-names></name><name><surname>Manko</surname><given-names>Peter</given-names></name><name><surname>Oboňa</surname><given-names>Jozef</given-names></name></person-group><article-title>Faunistic and bibliographical inventory of moth flies from Ukraine (<tp:taxon-name><tp:taxon-name-part taxon-name-part-type="order">Diptera</tp:taxon-name-part></tp:taxon-name>, <tp:taxon-name><tp:taxon-name-part taxon-name-part-type="family">Psychodidae</tp:taxon-name-part></tp:taxon-name>)</article-title><source>Zookeys</source><day>23</day><month>08</month><year>2017</year><volume>693</volume><fpage>109</fpage><lpage>128</lpage><pub-id pub-id-type="doi">10.3897/zookeys.693.13652</pub-id></mixed-citation></tp:treatment-meta><tp:nomenclature><label>21.</label><tp:taxon-name>
                      <object-id xmlns:xlink="http://www.w3.org/1999/xlink" content-type="arpha" xlink:type="simple">DB18866A-F457-53A6-AF2D-C06BAA1971DF</object-id>
                      <tp:taxon-name-part taxon-name-part-type="genus" reg="Psychomora">Psychomora</tp:taxon-name-part>
                      <tp:taxon-name-part taxon-name-part-type="species" reg="mycophila">mycophila</tp:taxon-name-part>
                    </tp:taxon-name><tp:taxon-authority>(Vaillant, 1988)</tp:taxon-authority><tp:nomenclature-citation-list><tp:nomenclature-citation><tp:taxon-name>
                          <tp:taxon-name-part taxon-name-part-type="genus" reg="Psychomora"/>
                          <tp:taxon-name-part taxon-name-part-type="species" reg="mycophila"/>
                        </tp:taxon-name><comment>(syn. <italic>vanharai</italic> Ježek, 1995) </comment></tp:nomenclature-citation></tp:nomenclature-citation-list></tp:nomenclature><tp:treatment-sec sec-type="material" id="SECID0EXVBG"><title>Material examined.</title><p>Shypotyk Stream, tributary of the Shypot River near hydroelectric power plant, 11.viii.2015, 1M, O Ma H leg., slide Inv. No. 22497, <named-content xmlns:xlink="http://www.w3.org/1999/xlink" content-type="dwc:institutional_code" xlink:title="National Museum, Natural History Museum, Department of Entomology, Prague, Czech Republic" xlink:href="http://grbio.org/institution/national-museum-prague-0" xlink:type="simple">NMPC</named-content>.</p></tp:treatment-sec><tp:treatment-sec sec-type="distribution" id="SECID0ECWBG"><title>Distribution.</title><p>A rare species associated with fungi, so far known only from Czech Republic, France, Slovakia, Slovenia, and Switzerland (<xref ref-type="bibr" rid="B19">Ježek and Omelková 2012</xref>). <bold>New species for Ukraine.</bold></p></tp:treatment-sec><ref-list><ref id="B19"><mixed-citation xmlns:xlink="http://www.w3.org/1999/xlink" xlink:type="simple"><person-group><name name-style="western"><surname>Ježek</surname><given-names>J</given-names></name><name name-style="western"><surname>Omelková</surname><given-names>M</given-names></name></person-group> (<year>2012</year>) <article-title>Moth flies (<tp:taxon-name><tp:taxon-name-part taxon-name-part-type="order">Diptera</tp:taxon-name-part></tp:taxon-name>: <tp:taxon-name><tp:taxon-name-part taxon-name-part-type="family">Psychodidae</tp:taxon-name-part></tp:taxon-name>) of the Bílé Karpaty Protected Landscape Area and Biosphere Reserve (Czech Republic).</article-title> In: <person-group><name name-style="western"><surname>Malenovský</surname><given-names>I</given-names></name><name name-style="western"><surname>Kment</surname><given-names>P</given-names></name><name name-style="western"><surname>Konvička</surname><given-names>O</given-names></name></person-group> (<role>Eds</role>) <issue-title>Species inventories of selected insect groups in the Bílé Karpaty Protected Landscape Area and Biosphere Reserve (Czech Republic).</issue-title><source>Acta Musei Moraviae, Scientiae biologicae, Brno 96(2)</source>, <fpage>763</fpage>–<lpage>802</lpage>.</mixed-citation></ref></ref-list></tp:taxon-treatment>
