# Supplementary material for: Faunistic and bibliographical inventory of moth flies from Ukraine (Diptera, Psychodidae)
Source: Zookeys. 2017 Aug 23;693:109–28. doi: 10.3897/zookeys.693.13652 (PMC10921060; doi:10.3897/zookeys.693.13652)
Supplement: XML Treatment for Clytocerus (Boreoclytocerus) longicorniculatus [file zookeys.693.13652-treatment31.xml]

<!DOCTYPE tp:taxon-treatment
  PUBLIC "-//TaxonX//DTD Taxonomic Treatment Publishing DTD v0 20100105//EN" "tax-treatment-NSO.dtd">
<tp:taxon-treatment xmlns:tp="http://www.plazi.org/taxpub"><tp:treatment-meta><kwd-group><label>Taxon classification</label><kwd>
                          <named-content content-type="kingdom">Animalia</named-content>
                        </kwd><kwd>
                          <named-content content-type="order">Diptera</named-content>
                        </kwd><kwd>
                          <named-content content-type="family">Psychodidae</named-content>
                        </kwd></kwd-group><mixed-citation publication-type="journal"><person-group><name><surname>Ježek</surname><given-names>Jan</given-names></name><name><surname>Chvojka</surname><given-names>Pavel</given-names></name><name><surname>Manko</surname><given-names>Peter</given-names></name><name><surname>Oboňa</surname><given-names>Jozef</given-names></name></person-group><article-title>Faunistic and bibliographical inventory of moth flies from Ukraine (<tp:taxon-name><tp:taxon-name-part taxon-name-part-type="order">Diptera</tp:taxon-name-part></tp:taxon-name>, <tp:taxon-name><tp:taxon-name-part taxon-name-part-type="family">Psychodidae</tp:taxon-name-part></tp:taxon-name>)</article-title><source>Zookeys</source><day>23</day><month>08</month><year>2017</year><volume>693</volume><fpage>109</fpage><lpage>128</lpage><pub-id pub-id-type="doi">10.3897/zookeys.693.13652</pub-id></mixed-citation></tp:treatment-meta><tp:nomenclature><label>28.</label><tp:taxon-name><object-id xmlns:xlink="http://www.w3.org/1999/xlink" content-type="arpha" xlink:type="simple">3B222FCF-C2A4-5340-8076-66C3FE232453</object-id><tp:taxon-name-part taxon-name-part-type="genus" reg="Clytocerus">Clytocerus</tp:taxon-name-part> (<tp:taxon-name-part taxon-name-part-type="subgenus" reg="Boreoclytocerus">Boreoclytocerus</tp:taxon-name-part>) <tp:taxon-name-part taxon-name-part-type="species" reg="longicorniculatus">longicorniculatus</tp:taxon-name-part></tp:taxon-name><tp:taxon-authority>Krek, 1987</tp:taxon-authority></tp:nomenclature><tp:treatment-sec sec-type="material" id="SECID0E4FAI"><title>Material examined.</title><p>Sukchyi Stream, above Kam’yanytsya, 12.viii.2015, 1M, O Ma H leg., slide Inv. No. 22521, <named-content xmlns:xlink="http://www.w3.org/1999/xlink" content-type="dwc:institutional_code" xlink:title="National Museum, Natural History Museum, Department of Entomology, Prague, Czech Republic" xlink:href="http://grbio.org/institution/national-museum-prague-0" xlink:type="simple">NMPC</named-content>.</p><!--PageBreak--></tp:treatment-sec><tp:treatment-sec sec-type="distribution" id="SECID0EJGAI"><title>Distribution.</title><p>Probably not common European species. Known only from Bosnia and Herzegovina, Czech Republic, and Slovakia (<xref ref-type="bibr" rid="B24">Krek 1999</xref>; <xref ref-type="bibr" rid="B14">Ježek 2009</xref>; <xref ref-type="bibr" rid="B17">Ježek et al. 2013</xref>). <bold>New species for Ukraine.</bold></p></tp:treatment-sec><ref-list><ref id="B24"><mixed-citation xmlns:xlink="http://www.w3.org/1999/xlink" xlink:type="simple"><person-group><name name-style="western"><surname>Krek</surname><given-names>S</given-names></name></person-group> (<year>1999</year>) <source><tp:taxon-name><tp:taxon-name-part taxon-name-part-type="family">Psychodidae</tp:taxon-name-part></tp:taxon-name> (<tp:taxon-name><tp:taxon-name-part taxon-name-part-type="order">Diptera</tp:taxon-name-part></tp:taxon-name><tp:taxon-name><tp:taxon-name-part taxon-name-part-type="class">Insecta</tp:taxon-name-part></tp:taxon-name>) Balkanskog Poluotoka.</source><publisher-name>Federacija Bosne i Hercegovine</publisher-name>, <publisher-loc>Ministarstvo Obrazovanja, Nauke, Kulture i Sporta, Studentska Štamparija Univerziteta Sarajevo, Sarajevo</publisher-loc>, <size units="page">417 pp</size>.</mixed-citation></ref><ref id="B14"><mixed-citation xmlns:xlink="http://www.w3.org/1999/xlink" xlink:type="simple"><person-group><name name-style="western"><surname>Ježek</surname><given-names>J</given-names></name></person-group> (<year>2009</year>) <article-title>Further new faunistic records of moth flies (<tp:taxon-name><tp:taxon-name-part taxon-name-part-type="class">Insecta</tp:taxon-name-part></tp:taxon-name>, <tp:taxon-name><tp:taxon-name-part taxon-name-part-type="order">Diptera</tp:taxon-name-part></tp:taxon-name>, <tp:taxon-name><tp:taxon-name-part taxon-name-part-type="family">Psychodidae</tp:taxon-name-part></tp:taxon-name>) from the Czech Republic and Slovakia.</article-title><source>Folia faunistica Slovaca</source><volume>14</volume>(<issue>15</issue>): <fpage>101</fpage>–<lpage>105</lpage>.</mixed-citation></ref><ref id="B17"><mixed-citation xmlns:xlink="http://www.w3.org/1999/xlink" xlink:type="simple"><person-group><name name-style="western"><surname>Ježek</surname><given-names>J</given-names></name><name name-style="western"><surname>Kubík</surname><given-names>Š</given-names></name><name name-style="western"><surname>Barták</surname><given-names>M</given-names></name></person-group> (<year>2013</year>) <source><tp:taxon-name><tp:taxon-name-part taxon-name-part-type="family">Psychodidae</tp:taxon-name-part></tp:taxon-name> (<tp:taxon-name><tp:taxon-name-part taxon-name-part-type="order">Diptera</tp:taxon-name-part></tp:taxon-name>) of Vráž nr. Písek (Czech Republic), 189–199.</source><publisher-name>In: Kubík Š</publisher-name>, <publisher-loc>Barták M (Eds) Workshop on biodiversity, Jevany. Česká zemědělská univerzita v Praze</publisher-loc>, <size units="page">436 pp</size>.</mixed-citation></ref></ref-list></tp:taxon-treatment>
