# Supplementary material for: Faunistic and bibliographical inventory of moth flies from Ukraine (Diptera, Psychodidae)
Source: Zookeys. 2017 Aug 23;693:109–28. doi: 10.3897/zookeys.693.13652 (PMC10921060; doi:10.3897/zookeys.693.13652)
Supplement: XML Treatment for Pericoma (Pachypericoma) blandula [file zookeys.693.13652-treatment33.xml]

<!DOCTYPE tp:taxon-treatment
  PUBLIC "-//TaxonX//DTD Taxonomic Treatment Publishing DTD v0 20100105//EN" "tax-treatment-NSO.dtd">
<tp:taxon-treatment xmlns:tp="http://www.plazi.org/taxpub"><tp:treatment-meta><kwd-group><label>Taxon classification</label><kwd>
                          <named-content content-type="kingdom">Animalia</named-content>
                        </kwd><kwd>
                          <named-content content-type="order">Diptera</named-content>
                        </kwd><kwd>
                          <named-content content-type="family">Psychodidae</named-content>
                        </kwd></kwd-group><mixed-citation publication-type="journal"><person-group><name><surname>Ježek</surname><given-names>Jan</given-names></name><name><surname>Chvojka</surname><given-names>Pavel</given-names></name><name><surname>Manko</surname><given-names>Peter</given-names></name><name><surname>Oboňa</surname><given-names>Jozef</given-names></name></person-group><article-title>Faunistic and bibliographical inventory of moth flies from Ukraine (<tp:taxon-name><tp:taxon-name-part taxon-name-part-type="order">Diptera</tp:taxon-name-part></tp:taxon-name>, <tp:taxon-name><tp:taxon-name-part taxon-name-part-type="family">Psychodidae</tp:taxon-name-part></tp:taxon-name>)</article-title><source>Zookeys</source><day>23</day><month>08</month><year>2017</year><volume>693</volume><fpage>109</fpage><lpage>128</lpage><pub-id pub-id-type="doi">10.3897/zookeys.693.13652</pub-id></mixed-citation></tp:treatment-meta><tp:nomenclature><label>30.</label><tp:taxon-name><object-id xmlns:xlink="http://www.w3.org/1999/xlink" content-type="arpha" xlink:type="simple">A47157F7-71DA-57CD-8CDC-14D275FCE4A8</object-id><tp:taxon-name-part taxon-name-part-type="genus" reg="Pericoma">Pericoma</tp:taxon-name-part> (<tp:taxon-name-part taxon-name-part-type="subgenus" reg="Pachypericoma">Pachypericoma</tp:taxon-name-part>) <tp:taxon-name-part taxon-name-part-type="species" reg="blandula">blandula</tp:taxon-name-part></tp:taxon-name><tp:taxon-authority>Eaton, 1893</tp:taxon-authority></tp:nomenclature><tp:treatment-sec sec-type="material" id="SECID0E3KAI"><title>Material examined.</title><p>Tereblya River, below Kolochava, 3.vi.1996, 1M, C leg., slide Inv. No. 12230; Hropynets’ Stream, 7.vi.1996, C leg., slide Inv. No. 12234; Uzh river, above Uzhgorod, 10.viii.2015, 1M, O Ma H leg., slide Inv. No. 22520; Tikhyi Stream, above Stuzhytsya, 12.viii.2015, 1M, O Ma H leg., slide Inv. No. 22484; tributary of the Uzh River, near Zahorb, 12.viii.2015, 1M, O Ma H leg., slide Inv. No. 22525; Paporotnyi Stream, in Stuzhytsya, 12.viii.2015, 1M, O Ma H leg., slide Inv. No. 22496; Sukchyi Stream, above Kam’yanytsya, 12.viii.201 5, 1M, O Ma H leg., slide Inv. No. 22522, all slides deposited in <named-content xmlns:xlink="http://www.w3.org/1999/xlink" content-type="dwc:institutional_code" xlink:title="National Museum, Natural History Museum, Department of Entomology, Prague, Czech Republic" xlink:href="http://grbio.org/institution/national-museum-prague-0" xlink:type="simple">NMPC</named-content>.</p></tp:treatment-sec><tp:treatment-sec sec-type="distribution" id="SECID0EHLAI"><title>Distribution.</title><p>Species widespread in Europe and recorded also in Transcaucasia, Tunisia, and Morocco. In Europe, known from Austria, Belgium, Bosnia and Herzegovina, Croatia, Great Britain, Bulgaria, Czech Republic, Denmark, European Turkey, Finland, France, Germany, Greek mainland, Hungary, Ireland, Italy, Macedonia, Montenegro, the Netherlands, Norway, Poland, Romania, Russia, Sardinia, Serbia, Slovakia, Slovenia, Spanish mainland, Sweden, and Switzerland (<xref ref-type="bibr" rid="B12">Ježek 2004</xref>; <xref ref-type="bibr" rid="B27">Kvifte et al. 2011</xref>, <xref ref-type="bibr" rid="B28">2013</xref>). <bold>New species for Ukraine.</bold></p></tp:treatment-sec><ref-list><ref id="B12"><mixed-citation xmlns:xlink="http://www.w3.org/1999/xlink" xlink:type="simple"><person-group><name name-style="western"><surname>Ježek</surname><given-names>J</given-names></name></person-group> (<year>2004</year>) <article-title>New faunistic data of non-phlebotomine moth flies (<tp:taxon-name><tp:taxon-name-part taxon-name-part-type="order">Diptera</tp:taxon-name-part></tp:taxon-name>: <tp:taxon-name><tp:taxon-name-part taxon-name-part-type="family">Psychodidae</tp:taxon-name-part></tp:taxon-name>) from the Palearctic Region.</article-title><source>Folia Facultatis Scientiarum Naturalium Universitatis Masarykianae Brunensis, Biologia</source><volume>109</volume>: <fpage>141</fpage>–<lpage>151</lpage>.</mixed-citation></ref><ref id="B27"><mixed-citation xmlns:xlink="http://www.w3.org/1999/xlink" xlink:type="simple"><person-group><name name-style="western"><surname>Kvifte</surname><given-names>GM</given-names></name><name name-style="western"><surname>Håland</surname><given-names>Ø</given-names></name><name name-style="western"><surname>Andersen</surname><given-names>T</given-names></name></person-group> (<year>2011</year>) <article-title>A revised check-list of Norwegian moth flies (<tp:taxon-name><tp:taxon-name-part taxon-name-part-type="order">Diptera</tp:taxon-name-part></tp:taxon-name>, <tp:taxon-name><tp:taxon-name-part taxon-name-part-type="family">Psychodidae</tp:taxon-name-part></tp:taxon-name>).</article-title><source>Norwegian Journal of Entomology</source><volume>58</volume>: <fpage>180</fpage>–<lpage>188</lpage>.</mixed-citation></ref><ref id="B28"><mixed-citation xmlns:xlink="http://www.w3.org/1999/xlink" xlink:type="simple"><person-group><name name-style="western"><surname>Kvifte</surname><given-names>GM</given-names></name><name name-style="western"><surname>Ivković</surname><given-names>M</given-names></name><name name-style="western"><surname>Klarić</surname><given-names>A</given-names></name></person-group> (<year>2013</year>) <article-title>New records of moth flies (<tp:taxon-name><tp:taxon-name-part taxon-name-part-type="order">Diptera</tp:taxon-name-part></tp:taxon-name>: <tp:taxon-name><tp:taxon-name-part taxon-name-part-type="family">Psychodidae</tp:taxon-name-part></tp:taxon-name>) from Croatia, with the description of <italic><tp:taxon-name><tp:taxon-name-part taxon-name-part-type="genus">Berdeniella</tp:taxon-name-part><tp:taxon-name-part taxon-name-part-type="species">keroveci</tp:taxon-name-part></tp:taxon-name></italic> sp.nov.</article-title><source>Zootaxa</source><volume>3737</volume>(<issue>1</issue>): <fpage>57</fpage>–<lpage>67</lpage>. <ext-link xlink:type="simple" ext-link-type="doi" xlink:href="10.11646/zootaxa.3737.1.4">https://doi.org/10.11646/zootaxa.3737.1.4</ext-link></mixed-citation></ref></ref-list></tp:taxon-treatment>
