# Supplementary material for: Faunistic and bibliographical inventory of moth flies from Ukraine (Diptera, Psychodidae)
Source: Zookeys. 2017 Aug 23;693:109–28. doi: 10.3897/zookeys.693.13652 (PMC10921060; doi:10.3897/zookeys.693.13652)
Supplement: XML Treatment for Pericoma (Pachypericoma) fallax [file zookeys.693.13652-treatment34.xml]

<!DOCTYPE tp:taxon-treatment
  PUBLIC "-//TaxonX//DTD Taxonomic Treatment Publishing DTD v0 20100105//EN" "tax-treatment-NSO.dtd">
<tp:taxon-treatment xmlns:tp="http://www.plazi.org/taxpub"><tp:treatment-meta><kwd-group><label>Taxon classification</label><kwd>
                          <named-content content-type="kingdom">Animalia</named-content>
                        </kwd><kwd>
                          <named-content content-type="order">Diptera</named-content>
                        </kwd><kwd>
                          <named-content content-type="family">Psychodidae</named-content>
                        </kwd></kwd-group><mixed-citation publication-type="journal"><person-group><name><surname>Ježek</surname><given-names>Jan</given-names></name><name><surname>Chvojka</surname><given-names>Pavel</given-names></name><name><surname>Manko</surname><given-names>Peter</given-names></name><name><surname>Oboňa</surname><given-names>Jozef</given-names></name></person-group><article-title>Faunistic and bibliographical inventory of moth flies from Ukraine (<tp:taxon-name><tp:taxon-name-part taxon-name-part-type="order">Diptera</tp:taxon-name-part></tp:taxon-name>, <tp:taxon-name><tp:taxon-name-part taxon-name-part-type="family">Psychodidae</tp:taxon-name-part></tp:taxon-name>)</article-title><source>Zookeys</source><day>23</day><month>08</month><year>2017</year><volume>693</volume><fpage>109</fpage><lpage>128</lpage><pub-id pub-id-type="doi">10.3897/zookeys.693.13652</pub-id></mixed-citation></tp:treatment-meta><tp:nomenclature><label>31.</label><tp:taxon-name><object-id xmlns:xlink="http://www.w3.org/1999/xlink" content-type="arpha" xlink:type="simple">9D5BCB8C-F918-57F1-8C1F-7DD3BB8E711C</object-id><tp:taxon-name-part taxon-name-part-type="genus" reg="Pericoma">Pericoma</tp:taxon-name-part> (<tp:taxon-name-part taxon-name-part-type="subgenus" reg="Pachypericoma">Pachypericoma</tp:taxon-name-part>) <tp:taxon-name-part taxon-name-part-type="species" reg="fallax">fallax</tp:taxon-name-part></tp:taxon-name><tp:taxon-authority>Eaton, 1893</tp:taxon-authority></tp:nomenclature><tp:treatment-sec sec-type="material" id="SECID0EBNAI"><title>Material examined.</title><p>Tereblya River, below Kolochava, 3.vi.1996, 1M, C leg., slide Inv. No. 12229; Shypot River, below hydroelectric power plant, 10.viii.2015, 1M, O Ma H leg., slide Inv. No. 22518; Kamenychky Stream, below Novoselytsya, 11.viii.2015, <!--PageBreak-->1M, O Ma H leg., slide Inv. No. 22485; Tikhyi Stream, above Stuzhytsya, 12.viii.2015, 1M, O Ma H leg., slide Inv. No. 22483, all slides deposited in <named-content xmlns:xlink="http://www.w3.org/1999/xlink" content-type="dwc:institutional_code" xlink:title="National Museum, Natural History Museum, Department of Entomology, Prague, Czech Republic" xlink:href="http://grbio.org/institution/national-museum-prague-0" xlink:type="simple">NMPC</named-content>.</p></tp:treatment-sec><tp:treatment-sec sec-type="distribution" id="SECID0EONAI"><title>Distribution.</title><p>A European and western Siberian species. In Europe, known from Belgium, Bosnia and Herzegovina, Czech Republic, France, Germany, Great Britain, Greece, Hungary, Ireland, Italy, Macedonia, Montenegro, the Netherlands, Slovenia, and Spain (<xref ref-type="bibr" rid="B7">Ježek 1992</xref>, <xref ref-type="bibr" rid="B12">2004</xref>; <xref ref-type="bibr" rid="B39">Wagner 2013</xref>). <bold>New species for Ukraine.</bold></p></tp:treatment-sec><ref-list><ref id="B7"><mixed-citation xmlns:xlink="http://www.w3.org/1999/xlink" xlink:type="simple"><person-group><name name-style="western"><surname>Ježek</surname><given-names>J</given-names></name></person-group> (<year>1992</year>) <article-title>Siberian moth flies (<tp:taxon-name><tp:taxon-name-part taxon-name-part-type="order">Diptera</tp:taxon-name-part></tp:taxon-name>, <tp:taxon-name><tp:taxon-name-part taxon-name-part-type="family">Psychodidae</tp:taxon-name-part></tp:taxon-name>) – new faunistic records.</article-title><source>Časopis Narodniho Muzea, Řada přirodovědna</source><volume>160</volume>: <fpage>63</fpage>–<lpage>64</lpage>.</mixed-citation></ref><ref id="B12"><mixed-citation xmlns:xlink="http://www.w3.org/1999/xlink" xlink:type="simple"><person-group><name name-style="western"><surname>Ježek</surname><given-names>J</given-names></name></person-group> (<year>2004</year>) <article-title>New faunistic data of non-phlebotomine moth flies (<tp:taxon-name><tp:taxon-name-part taxon-name-part-type="order">Diptera</tp:taxon-name-part></tp:taxon-name>: <tp:taxon-name><tp:taxon-name-part taxon-name-part-type="family">Psychodidae</tp:taxon-name-part></tp:taxon-name>) from the Palearctic Region.</article-title><source>Folia Facultatis Scientiarum Naturalium Universitatis Masarykianae Brunensis, Biologia</source><volume>109</volume>: <fpage>141</fpage>–<lpage>151</lpage>.</mixed-citation></ref><ref id="B39"><mixed-citation xmlns:xlink="http://www.w3.org/1999/xlink" xlink:type="simple"><person-group><name name-style="western"><surname>Wagner</surname><given-names>R</given-names></name></person-group> (<year>2013</year>) Fauna Europaea: <tp:taxon-name><tp:taxon-name-part taxon-name-part-type="family">Psychodidae</tp:taxon-name-part></tp:taxon-name>. In: Jong H de (Ed.) Fauna Europaea: <tp:taxon-name><tp:taxon-name-part taxon-name-part-type="order">Diptera</tp:taxon-name-part></tp:taxon-name><tp:taxon-name><tp:taxon-name-part taxon-name-part-type="suborder">Nematocera</tp:taxon-name-part></tp:taxon-name>. Fauna Europaea version 2.4. <ext-link xlink:type="simple" ext-link-type="uri" xlink:href="http://www.faunaeur.org">http://www.faunaeur.org</ext-link> [accessed 2.2.2016]</mixed-citation></ref></ref-list></tp:taxon-treatment>
