# Supplementary material for: Faunistic and bibliographical inventory of moth flies from Ukraine (Diptera, Psychodidae)
Source: Zookeys. 2017 Aug 23;693:109–28. doi: 10.3897/zookeys.693.13652 (PMC10921060; doi:10.3897/zookeys.693.13652)
Supplement: XML Treatment for Pericoma (Pachypericoma) nielseni [file zookeys.693.13652-treatment35.xml]

<!DOCTYPE tp:taxon-treatment
  PUBLIC "-//TaxonX//DTD Taxonomic Treatment Publishing DTD v0 20100105//EN" "tax-treatment-NSO.dtd">
<tp:taxon-treatment xmlns:tp="http://www.plazi.org/taxpub"><tp:treatment-meta><kwd-group><label>Taxon classification</label><kwd>
                          <named-content content-type="kingdom">Animalia</named-content>
                        </kwd><kwd>
                          <named-content content-type="order">Diptera</named-content>
                        </kwd><kwd>
                          <named-content content-type="family">Psychodidae</named-content>
                        </kwd></kwd-group><mixed-citation publication-type="journal"><person-group><name><surname>Ježek</surname><given-names>Jan</given-names></name><name><surname>Chvojka</surname><given-names>Pavel</given-names></name><name><surname>Manko</surname><given-names>Peter</given-names></name><name><surname>Oboňa</surname><given-names>Jozef</given-names></name></person-group><article-title>Faunistic and bibliographical inventory of moth flies from Ukraine (<tp:taxon-name><tp:taxon-name-part taxon-name-part-type="order">Diptera</tp:taxon-name-part></tp:taxon-name>, <tp:taxon-name><tp:taxon-name-part taxon-name-part-type="family">Psychodidae</tp:taxon-name-part></tp:taxon-name>)</article-title><source>Zookeys</source><day>23</day><month>08</month><year>2017</year><volume>693</volume><fpage>109</fpage><lpage>128</lpage><pub-id pub-id-type="doi">10.3897/zookeys.693.13652</pub-id></mixed-citation></tp:treatment-meta><tp:nomenclature><label>32.</label><tp:taxon-name><object-id xmlns:xlink="http://www.w3.org/1999/xlink" content-type="arpha" xlink:type="simple">C0B727FF-EFBE-5F6D-B19E-563080B0ED88</object-id><tp:taxon-name-part taxon-name-part-type="genus" reg="Pericoma">Pericoma</tp:taxon-name-part> (<tp:taxon-name-part taxon-name-part-type="subgenus" reg="Pachypericoma">Pachypericoma</tp:taxon-name-part>) <tp:taxon-name-part taxon-name-part-type="species" reg="nielseni">nielseni</tp:taxon-name-part></tp:taxon-name><tp:taxon-authority>Kvifte, 2010</tp:taxon-authority><tp:nomenclature-citation-list><tp:nomenclature-citation><tp:taxon-name>
                            <tp:taxon-name-part taxon-name-part-type="genus" reg="Pericoma"/>
                            <tp:taxon-name-part taxon-name-part-type="species" reg="formosa"/>
                          </tp:taxon-name><comment>Syn: <bold><tp:taxon-name><tp:taxon-name-part taxon-name-part-type="genus" reg="Pericoma">Pericoma</tp:taxon-name-part><tp:taxon-name-part taxon-name-part-type="species" reg="formosa">formosa</tp:taxon-name-part></tp:taxon-name></bold> Nielsen, 1964 </comment></tp:nomenclature-citation></tp:nomenclature-citation-list></tp:nomenclature><tp:treatment-sec sec-type="material" id="SECID0EXPAI"><title>Material examined.</title><p>Tereblya River, below Kolochava, 3.vi.1996, 1M, C leg., slide Inv. No. 12232; Uzh River, Nevyts’ke near bridge, 10.viii.2015, 1M, O Ma H leg., slide Inv. No. 22504, all in <named-content xmlns:xlink="http://www.w3.org/1999/xlink" content-type="dwc:institutional_code" xlink:title="National Museum, Natural History Museum, Department of Entomology, Prague, Czech Republic" xlink:href="http://grbio.org/institution/national-museum-prague-0" xlink:type="simple">NMPC</named-content>.</p><p><bold>Distribution</bold>: Not common European species, known from Czech Republic, Denmark, Finland, France, Norway, and Slovakia (<xref ref-type="bibr" rid="B14">Ježek 2009</xref>; <xref ref-type="bibr" rid="B26">Kvifte 2010</xref>; <xref ref-type="bibr" rid="B27">Kvifte et al. 2011</xref>). <bold>New species for Ukraine.</bold></p></tp:treatment-sec><ref-list><ref id="B14"><mixed-citation xmlns:xlink="http://www.w3.org/1999/xlink" xlink:type="simple"><person-group><name name-style="western"><surname>Ježek</surname><given-names>J</given-names></name></person-group> (<year>2009</year>) <article-title>Further new faunistic records of moth flies (<tp:taxon-name><tp:taxon-name-part taxon-name-part-type="class">Insecta</tp:taxon-name-part></tp:taxon-name>, <tp:taxon-name><tp:taxon-name-part taxon-name-part-type="order">Diptera</tp:taxon-name-part></tp:taxon-name>, <tp:taxon-name><tp:taxon-name-part taxon-name-part-type="family">Psychodidae</tp:taxon-name-part></tp:taxon-name>) from the Czech Republic and Slovakia.</article-title><source>Folia faunistica Slovaca</source><volume>14</volume>(<issue>15</issue>): <fpage>101</fpage>–<lpage>105</lpage>.</mixed-citation></ref><ref id="B26"><mixed-citation xmlns:xlink="http://www.w3.org/1999/xlink" xlink:type="simple"><person-group><name name-style="western"><surname>Kvifte</surname><given-names>GM</given-names></name></person-group> (<year>2010</year>) <italic><tp:taxon-name><tp:taxon-name-part taxon-name-part-type="genus">Pericoma</tp:taxon-name-part><tp:taxon-name-part taxon-name-part-type="species">nielseni</tp:taxon-name-part></tp:taxon-name></italic> nom. nov., a replacement name for <italic><tp:taxon-name><tp:taxon-name-part taxon-name-part-type="genus">Pericoma</tp:taxon-name-part><tp:taxon-name-part taxon-name-part-type="species">formosa</tp:taxon-name-part></tp:taxon-name></italic> Nielsen, 1964, preoccupied by <italic><tp:taxon-name><tp:taxon-name-part taxon-name-part-type="genus">Pericoma</tp:taxon-name-part><tp:taxon-name-part taxon-name-part-type="species">formosa</tp:taxon-name-part></tp:taxon-name></italic> Meunier, 1905 (<tp:taxon-name><tp:taxon-name-part taxon-name-part-type="order">Diptera</tp:taxon-name-part></tp:taxon-name>: <tp:taxon-name><tp:taxon-name-part taxon-name-part-type="family">Psychodidae</tp:taxon-name-part></tp:taxon-name>). Zootaxa 2726: 68.</mixed-citation></ref><ref id="B27"><mixed-citation xmlns:xlink="http://www.w3.org/1999/xlink" xlink:type="simple"><person-group><name name-style="western"><surname>Kvifte</surname><given-names>GM</given-names></name><name name-style="western"><surname>Håland</surname><given-names>Ø</given-names></name><name name-style="western"><surname>Andersen</surname><given-names>T</given-names></name></person-group> (<year>2011</year>) <article-title>A revised check-list of Norwegian moth flies (<tp:taxon-name><tp:taxon-name-part taxon-name-part-type="order">Diptera</tp:taxon-name-part></tp:taxon-name>, <tp:taxon-name><tp:taxon-name-part taxon-name-part-type="family">Psychodidae</tp:taxon-name-part></tp:taxon-name>).</article-title><source>Norwegian Journal of Entomology</source><volume>58</volume>: <fpage>180</fpage>–<lpage>188</lpage>.</mixed-citation></ref></ref-list></tp:taxon-treatment>
