# Supplementary material for: Faunistic and bibliographical inventory of moth flies from Ukraine (Diptera, Psychodidae)
Source: Zookeys. 2017 Aug 23;693:109–28. doi: 10.3897/zookeys.693.13652 (PMC10921060; doi:10.3897/zookeys.693.13652)
Supplement: XML Treatment for Pneumia nubila [file zookeys.693.13652-treatment40.xml]

<!DOCTYPE tp:taxon-treatment
  PUBLIC "-//TaxonX//DTD Taxonomic Treatment Publishing DTD v0 20100105//EN" "tax-treatment-NSO.dtd">
<tp:taxon-treatment xmlns:tp="http://www.plazi.org/taxpub"><tp:treatment-meta><kwd-group><label>Taxon classification</label><kwd>
                        <named-content content-type="kingdom">Animalia</named-content>
                      </kwd><kwd>
                        <named-content content-type="order">Diptera</named-content>
                      </kwd><kwd>
                        <named-content content-type="family">Psychodidae</named-content>
                      </kwd></kwd-group><mixed-citation publication-type="journal"><person-group><name><surname>Ježek</surname><given-names>Jan</given-names></name><name><surname>Chvojka</surname><given-names>Pavel</given-names></name><name><surname>Manko</surname><given-names>Peter</given-names></name><name><surname>Oboňa</surname><given-names>Jozef</given-names></name></person-group><article-title>Faunistic and bibliographical inventory of moth flies from Ukraine (<tp:taxon-name><tp:taxon-name-part taxon-name-part-type="order">Diptera</tp:taxon-name-part></tp:taxon-name>, <tp:taxon-name><tp:taxon-name-part taxon-name-part-type="family">Psychodidae</tp:taxon-name-part></tp:taxon-name>)</article-title><source>Zookeys</source><day>23</day><month>08</month><year>2017</year><volume>693</volume><fpage>109</fpage><lpage>128</lpage><pub-id pub-id-type="doi">10.3897/zookeys.693.13652</pub-id></mixed-citation></tp:treatment-meta><tp:nomenclature><label>37.</label><tp:taxon-name>
                      <object-id xmlns:xlink="http://www.w3.org/1999/xlink" content-type="arpha" xlink:type="simple">9F216EBD-C566-52C2-B266-BB4163052009</object-id>
                      <tp:taxon-name-part taxon-name-part-type="genus" reg="Pneumia">Pneumia</tp:taxon-name-part>
                      <tp:taxon-name-part taxon-name-part-type="species" reg="nubila">nubila</tp:taxon-name-part>
                    </tp:taxon-name><tp:taxon-authority>(Meigen, 1818)</tp:taxon-authority></tp:nomenclature><tp:treatment-sec sec-type="material" id="SECID0EC2AI"><title>Material examined.</title><p>Lyuta River, above Chornoholova, 11.viii.2015, 1M, O Ma H leg., slide Inv. No. 22489; 27.v.2016, 1M, O Ma H leg., slide Inv. No. 22609, all in <named-content xmlns:xlink="http://www.w3.org/1999/xlink" content-type="dwc:institutional_code" xlink:title="National Museum, Natural History Museum, Department of Entomology, Prague, Czech Republic" xlink:href="http://grbio.org/institution/national-museum-prague-0" xlink:type="simple">NMPC</named-content>.</p></tp:treatment-sec><tp:treatment-sec sec-type="distribution" id="SECID0EN2AI"><title>Distribution.</title><p>A very common species, recorded from throughout Europe and the Canary Islands. Known from Austria, Belgium, Bosnia and Herzegovina, Bulgaria, Croatia, Czech Republic, Denmark, Finland, France, Germany, Great Britain, Greece, Hungary, Ireland, Italy, Luxembourg, Macedonia, Montenegro, Poland, Romania, Sardinia, Serbia, Slovakia, Slovenia, Spain, Switzerland, and the Netherlands (<xref ref-type="bibr" rid="B15">Ježek and Goutner 1995</xref>; <xref ref-type="bibr" rid="B24">Krek 1999</xref>; <xref ref-type="bibr" rid="B10">Ježek 2002</xref>; <xref ref-type="bibr" rid="B28">Kvifte et al. 2013</xref>). <bold>New species for Ukraine.</bold></p></tp:treatment-sec><ref-list><ref id="B15"><mixed-citation xmlns:xlink="http://www.w3.org/1999/xlink" xlink:type="simple"><person-group><name name-style="western"><surname>Ježek</surname><given-names>J</given-names></name><name name-style="western"><surname>Goutner</surname><given-names>V</given-names></name></person-group> (<year>1995</year>) <tp:taxon-name><tp:taxon-name-part taxon-name-part-type="family">Psychodidae</tp:taxon-name-part></tp:taxon-name> (<tp:taxon-name><tp:taxon-name-part taxon-name-part-type="order">Diptera</tp:taxon-name-part></tp:taxon-name>) of Greece. Acta Musei Nationalis Pragae, Series B, Historia Naturalis 50 (1994) (1–4): 107–124.</mixed-citation></ref><ref id="B24"><mixed-citation xmlns:xlink="http://www.w3.org/1999/xlink" xlink:type="simple"><person-group><name name-style="western"><surname>Krek</surname><given-names>S</given-names></name></person-group> (<year>1999</year>) <source><tp:taxon-name><tp:taxon-name-part taxon-name-part-type="family">Psychodidae</tp:taxon-name-part></tp:taxon-name> (<tp:taxon-name><tp:taxon-name-part taxon-name-part-type="order">Diptera</tp:taxon-name-part></tp:taxon-name><tp:taxon-name><tp:taxon-name-part taxon-name-part-type="class">Insecta</tp:taxon-name-part></tp:taxon-name>) Balkanskog Poluotoka.</source><publisher-name>Federacija Bosne i Hercegovine</publisher-name>, <publisher-loc>Ministarstvo Obrazovanja, Nauke, Kulture i Sporta, Studentska Štamparija Univerziteta Sarajevo, Sarajevo</publisher-loc>, <size units="page">417 pp</size>.</mixed-citation></ref><ref id="B10"><mixed-citation xmlns:xlink="http://www.w3.org/1999/xlink" xlink:type="simple"><person-group><name name-style="western"><surname>Ježek</surname><given-names>J</given-names></name></person-group> (<year>2002</year>) <article-title>The first account of Slovenian moth flies (<tp:taxon-name><tp:taxon-name-part taxon-name-part-type="family">Psychodidae</tp:taxon-name-part></tp:taxon-name>, <tp:taxon-name><tp:taxon-name-part taxon-name-part-type="order">Diptera</tp:taxon-name-part></tp:taxon-name>).</article-title><source>Časopis Národního Muzea, Řada přírodovědná</source><volume>171</volume>: <fpage>89</fpage>–<lpage>116</lpage>.</mixed-citation></ref><ref id="B28"><mixed-citation xmlns:xlink="http://www.w3.org/1999/xlink" xlink:type="simple"><person-group><name name-style="western"><surname>Kvifte</surname><given-names>GM</given-names></name><name name-style="western"><surname>Ivković</surname><given-names>M</given-names></name><name name-style="western"><surname>Klarić</surname><given-names>A</given-names></name></person-group> (<year>2013</year>) <article-title>New records of moth flies (<tp:taxon-name><tp:taxon-name-part taxon-name-part-type="order">Diptera</tp:taxon-name-part></tp:taxon-name>: <tp:taxon-name><tp:taxon-name-part taxon-name-part-type="family">Psychodidae</tp:taxon-name-part></tp:taxon-name>) from Croatia, with the description of <italic><tp:taxon-name><tp:taxon-name-part taxon-name-part-type="genus">Berdeniella</tp:taxon-name-part><tp:taxon-name-part taxon-name-part-type="species">keroveci</tp:taxon-name-part></tp:taxon-name></italic> sp.nov.</article-title><source>Zootaxa</source><volume>3737</volume>(<issue>1</issue>): <fpage>57</fpage>–<lpage>67</lpage>. <ext-link xlink:type="simple" ext-link-type="doi" xlink:href="10.11646/zootaxa.3737.1.4">https://doi.org/10.11646/zootaxa.3737.1.4</ext-link></mixed-citation></ref></ref-list></tp:taxon-treatment>
