# Supplementary material for: Faunistic and bibliographical inventory of moth flies from Ukraine (Diptera, Psychodidae)
Source: Zookeys. 2017 Aug 23;693:109–28. doi: 10.3897/zookeys.693.13652 (PMC10921060; doi:10.3897/zookeys.693.13652)
Supplement: XML Treatment for Pneumia stammeri [file zookeys.693.13652-treatment41.xml]

<!DOCTYPE tp:taxon-treatment
  PUBLIC "-//TaxonX//DTD Taxonomic Treatment Publishing DTD v0 20100105//EN" "tax-treatment-NSO.dtd">
<tp:taxon-treatment xmlns:tp="http://www.plazi.org/taxpub"><tp:treatment-meta><kwd-group><label>Taxon classification</label><kwd>
                        <named-content content-type="kingdom">Animalia</named-content>
                      </kwd><kwd>
                        <named-content content-type="order">Diptera</named-content>
                      </kwd><kwd>
                        <named-content content-type="family">Psychodidae</named-content>
                      </kwd></kwd-group><mixed-citation publication-type="journal"><person-group><name><surname>Ježek</surname><given-names>Jan</given-names></name><name><surname>Chvojka</surname><given-names>Pavel</given-names></name><name><surname>Manko</surname><given-names>Peter</given-names></name><name><surname>Oboňa</surname><given-names>Jozef</given-names></name></person-group><article-title>Faunistic and bibliographical inventory of moth flies from Ukraine (<tp:taxon-name><tp:taxon-name-part taxon-name-part-type="order">Diptera</tp:taxon-name-part></tp:taxon-name>, <tp:taxon-name><tp:taxon-name-part taxon-name-part-type="family">Psychodidae</tp:taxon-name-part></tp:taxon-name>)</article-title><source>Zookeys</source><day>23</day><month>08</month><year>2017</year><volume>693</volume><fpage>109</fpage><lpage>128</lpage><pub-id pub-id-type="doi">10.3897/zookeys.693.13652</pub-id></mixed-citation></tp:treatment-meta><tp:nomenclature><label>38.</label><tp:taxon-name>
                      <object-id xmlns:xlink="http://www.w3.org/1999/xlink" content-type="arpha" xlink:type="simple">34C27EEF-0401-5C98-90A2-F4C7BFB8093A</object-id>
                      <tp:taxon-name-part taxon-name-part-type="genus" reg="Pneumia">Pneumia</tp:taxon-name-part>
                      <tp:taxon-name-part taxon-name-part-type="species" reg="stammeri">stammeri</tp:taxon-name-part>
                    </tp:taxon-name><tp:taxon-authority>(Jung, 1956)</tp:taxon-authority></tp:nomenclature><tp:treatment-sec sec-type="material" id="SECID0EI4AI"><title>Material examined.</title><p>Pylypets’ River, 2.vi.1996, C leg., 1M, slide Inv. No. 12228; Synevir – Polyans’ke Lake, 3.vi.1996, C leg., 1M, slide Inv. No. 12226, all in <named-content xmlns:xlink="http://www.w3.org/1999/xlink" content-type="dwc:institutional_code" xlink:title="National Museum, Natural History Museum, Department of Entomology, Prague, Czech Republic" xlink:href="http://grbio.org/institution/national-museum-prague-0" xlink:type="simple">NMPC</named-content>.</p></tp:treatment-sec><tp:treatment-sec sec-type="distribution" id="SECID0ET4AI"><title>Distribution.</title><p>A quite rare European species known from Austria, Belgium, Bosnia, Czech Republic, Denmark, France, Finland, Germany, Great Britain, Hungary, Norway, Slovakia, and Sweden (<xref ref-type="bibr" rid="B11">Ježek 2003</xref>; <xref ref-type="bibr" rid="B27">Kvifte et al. 2011</xref>; <xref ref-type="bibr" rid="B34">Salmela et al. 2014</xref>). <bold>New species for Ukraine.</bold></p></tp:treatment-sec><ref-list><ref id="B11"><mixed-citation xmlns:xlink="http://www.w3.org/1999/xlink" xlink:type="simple"><person-group><name name-style="western"><surname>Ježek</surname><given-names>J</given-names></name></person-group> (<year>2003</year>) <article-title>New faunistic data and check list of non phlebotomine moth flies (<tp:taxon-name><tp:taxon-name-part taxon-name-part-type="order">Diptera</tp:taxon-name-part></tp:taxon-name>, <tp:taxon-name><tp:taxon-name-part taxon-name-part-type="family">Psychodidae</tp:taxon-name-part></tp:taxon-name>) from the Czech and Slovak Republics.</article-title><source>Časopis Narodniho Muzea, Řada přirodovědna</source><volume>172</volume>: <fpage>121</fpage>–<lpage>132</lpage>.</mixed-citation></ref><ref id="B27"><mixed-citation xmlns:xlink="http://www.w3.org/1999/xlink" xlink:type="simple"><person-group><name name-style="western"><surname>Kvifte</surname><given-names>GM</given-names></name><name name-style="western"><surname>Håland</surname><given-names>Ø</given-names></name><name name-style="western"><surname>Andersen</surname><given-names>T</given-names></name></person-group> (<year>2011</year>) <article-title>A revised check-list of Norwegian moth flies (<tp:taxon-name><tp:taxon-name-part taxon-name-part-type="order">Diptera</tp:taxon-name-part></tp:taxon-name>, <tp:taxon-name><tp:taxon-name-part taxon-name-part-type="family">Psychodidae</tp:taxon-name-part></tp:taxon-name>).</article-title><source>Norwegian Journal of Entomology</source><volume>58</volume>: <fpage>180</fpage>–<lpage>188</lpage>.</mixed-citation></ref><ref id="B34"><mixed-citation xmlns:xlink="http://www.w3.org/1999/xlink" xlink:type="simple"><person-group><name name-style="western"><surname>Salmela</surname><given-names>J</given-names></name><name name-style="western"><surname>Paasivirta</surname><given-names>L</given-names></name><name name-style="western"><surname>Kvifte</surname><given-names>GM</given-names></name></person-group> (<year>2014</year>) <article-title>Checklist of the familes <tp:taxon-name><tp:taxon-name-part taxon-name-part-type="family">Chaoboridae</tp:taxon-name-part></tp:taxon-name>, <tp:taxon-name><tp:taxon-name-part taxon-name-part-type="family">Dixidae</tp:taxon-name-part></tp:taxon-name>, <tp:taxon-name><tp:taxon-name-part taxon-name-part-type="family">Thaumaleidae</tp:taxon-name-part></tp:taxon-name>, <tp:taxon-name><tp:taxon-name-part taxon-name-part-type="family">Psychodidae</tp:taxon-name-part></tp:taxon-name> and <tp:taxon-name><tp:taxon-name-part taxon-name-part-type="family">Ptychopteridae</tp:taxon-name-part></tp:taxon-name> (<tp:taxon-name><tp:taxon-name-part taxon-name-part-type="order">Diptera</tp:taxon-name-part></tp:taxon-name>) of Finland.</article-title><source>ZooKeys</source><volume>441</volume>: <fpage>37</fpage>–<lpage>46</lpage>. <ext-link xlink:type="simple" ext-link-type="doi" xlink:href="10.3897/zookeys.441.7532">https://doi.org/10.3897/zookeys.441.7532</ext-link></mixed-citation></ref></ref-list></tp:taxon-treatment>
