# Supplementary material for: Faunistic and bibliographical inventory of moth flies from Ukraine (Diptera, Psychodidae)
Source: Zookeys. 2017 Aug 23;693:109–28. doi: 10.3897/zookeys.693.13652 (PMC10921060; doi:10.3897/zookeys.693.13652)
Supplement: XML Treatment for Ulomyia fuliginosa [file zookeys.693.13652-treatment45.xml]

<!DOCTYPE tp:taxon-treatment
  PUBLIC "-//TaxonX//DTD Taxonomic Treatment Publishing DTD v0 20100105//EN" "tax-treatment-NSO.dtd">
<tp:taxon-treatment xmlns:tp="http://www.plazi.org/taxpub"><tp:treatment-meta><kwd-group><label>Taxon classification</label><kwd>
                        <named-content content-type="kingdom">Animalia</named-content>
                      </kwd><kwd>
                        <named-content content-type="order">Diptera</named-content>
                      </kwd><kwd>
                        <named-content content-type="family">Psychodidae</named-content>
                      </kwd></kwd-group><mixed-citation publication-type="journal"><person-group><name><surname>Ježek</surname><given-names>Jan</given-names></name><name><surname>Chvojka</surname><given-names>Pavel</given-names></name><name><surname>Manko</surname><given-names>Peter</given-names></name><name><surname>Oboňa</surname><given-names>Jozef</given-names></name></person-group><article-title>Faunistic and bibliographical inventory of moth flies from Ukraine (<tp:taxon-name><tp:taxon-name-part taxon-name-part-type="order">Diptera</tp:taxon-name-part></tp:taxon-name>, <tp:taxon-name><tp:taxon-name-part taxon-name-part-type="family">Psychodidae</tp:taxon-name-part></tp:taxon-name>)</article-title><source>Zookeys</source><day>23</day><month>08</month><year>2017</year><volume>693</volume><fpage>109</fpage><lpage>128</lpage><pub-id pub-id-type="doi">10.3897/zookeys.693.13652</pub-id></mixed-citation></tp:treatment-meta><tp:nomenclature><label>42.</label><tp:taxon-name>
                      <object-id xmlns:xlink="http://www.w3.org/1999/xlink" content-type="arpha" xlink:type="simple">40C3DECE-3E46-5B83-83FB-D8808608EE8E</object-id>
                      <tp:taxon-name-part taxon-name-part-type="genus" reg="Ulomyia">Ulomyia</tp:taxon-name-part>
                      <tp:taxon-name-part taxon-name-part-type="species" reg="fuliginosa">fuliginosa</tp:taxon-name-part>
                    </tp:taxon-name><tp:taxon-authority>(Meigen, 1804)</tp:taxon-authority></tp:nomenclature><tp:treatment-sec sec-type="material" id="SECID0EZFBI"><title>Material examined.</title><p>Preluchnyi Stream, bridge above the water reservoir, 10.viii.2015, 1M, O Ma H leg., slide Inv. No. 22511; Lyuta River, above Chornoholova, 11.viii.2015, 1M, O Ma H leg., slide Inv. No. 22490; Tikhyi Stream, above Stuzhytsya, 12.viii.2015, 1M, O Ma H leg., slide Inv. No. 22480; tributary of the Uzh River, near Zahorb; same, 12.viii.2015, 1M, O Ma H leg., slide Inv. No. 22486, all slides deposited in <named-content xmlns:xlink="http://www.w3.org/1999/xlink" content-type="dwc:institutional_code" xlink:title="National Museum, Natural History Museum, Department of Entomology, Prague, Czech Republic" xlink:href="http://grbio.org/institution/national-museum-prague-0" xlink:type="simple">NMPC</named-content>.</p></tp:treatment-sec><tp:treatment-sec sec-type="distribution" id="SECID0EEGBI"><title>Distribution.</title><p>A very common and often frequently recorded European species, known from Austria, Belgium, Bosnia and Herzegovina, Croatia, Czech Republic, Denmark, Finland, France, Germany, Great Britain, Hungary, Ireland, Italy, Kosovo, Macedonia, the Netherlands, Norway, Poland, Romania, Slovakia, Slovenia, Spain, and Switzerland (<xref ref-type="bibr" rid="B24">Krek 1999</xref>; <xref ref-type="bibr" rid="B10">Ježek 2002</xref>; <xref ref-type="bibr" rid="B27">Kvifte et al. 2011</xref>, <xref ref-type="bibr" rid="B28">2013</xref>; <xref ref-type="bibr" rid="B34">Salmela et al. 2014</xref>). <bold>New species for Ukraine.</bold></p></tp:treatment-sec><ref-list><ref id="B24"><mixed-citation xmlns:xlink="http://www.w3.org/1999/xlink" xlink:type="simple"><person-group><name name-style="western"><surname>Krek</surname><given-names>S</given-names></name></person-group> (<year>1999</year>) <source><tp:taxon-name><tp:taxon-name-part taxon-name-part-type="family">Psychodidae</tp:taxon-name-part></tp:taxon-name> (<tp:taxon-name><tp:taxon-name-part taxon-name-part-type="order">Diptera</tp:taxon-name-part></tp:taxon-name><tp:taxon-name><tp:taxon-name-part taxon-name-part-type="class">Insecta</tp:taxon-name-part></tp:taxon-name>) Balkanskog Poluotoka.</source><publisher-name>Federacija Bosne i Hercegovine</publisher-name>, <publisher-loc>Ministarstvo Obrazovanja, Nauke, Kulture i Sporta, Studentska Štamparija Univerziteta Sarajevo, Sarajevo</publisher-loc>, <size units="page">417 pp</size>.</mixed-citation></ref><ref id="B10"><mixed-citation xmlns:xlink="http://www.w3.org/1999/xlink" xlink:type="simple"><person-group><name name-style="western"><surname>Ježek</surname><given-names>J</given-names></name></person-group> (<year>2002</year>) <article-title>The first account of Slovenian moth flies (<tp:taxon-name><tp:taxon-name-part taxon-name-part-type="family">Psychodidae</tp:taxon-name-part></tp:taxon-name>, <tp:taxon-name><tp:taxon-name-part taxon-name-part-type="order">Diptera</tp:taxon-name-part></tp:taxon-name>).</article-title><source>Časopis Národního Muzea, Řada přírodovědná</source><volume>171</volume>: <fpage>89</fpage>–<lpage>116</lpage>.</mixed-citation></ref><ref id="B27"><mixed-citation xmlns:xlink="http://www.w3.org/1999/xlink" xlink:type="simple"><person-group><name name-style="western"><surname>Kvifte</surname><given-names>GM</given-names></name><name name-style="western"><surname>Håland</surname><given-names>Ø</given-names></name><name name-style="western"><surname>Andersen</surname><given-names>T</given-names></name></person-group> (<year>2011</year>) <article-title>A revised check-list of Norwegian moth flies (<tp:taxon-name><tp:taxon-name-part taxon-name-part-type="order">Diptera</tp:taxon-name-part></tp:taxon-name>, <tp:taxon-name><tp:taxon-name-part taxon-name-part-type="family">Psychodidae</tp:taxon-name-part></tp:taxon-name>).</article-title><source>Norwegian Journal of Entomology</source><volume>58</volume>: <fpage>180</fpage>–<lpage>188</lpage>.</mixed-citation></ref><ref id="B28"><mixed-citation xmlns:xlink="http://www.w3.org/1999/xlink" xlink:type="simple"><person-group><name name-style="western"><surname>Kvifte</surname><given-names>GM</given-names></name><name name-style="western"><surname>Ivković</surname><given-names>M</given-names></name><name name-style="western"><surname>Klarić</surname><given-names>A</given-names></name></person-group> (<year>2013</year>) <article-title>New records of moth flies (<tp:taxon-name><tp:taxon-name-part taxon-name-part-type="order">Diptera</tp:taxon-name-part></tp:taxon-name>: <tp:taxon-name><tp:taxon-name-part taxon-name-part-type="family">Psychodidae</tp:taxon-name-part></tp:taxon-name>) from Croatia, with the description of <italic><tp:taxon-name><tp:taxon-name-part taxon-name-part-type="genus">Berdeniella</tp:taxon-name-part><tp:taxon-name-part taxon-name-part-type="species">keroveci</tp:taxon-name-part></tp:taxon-name></italic> sp.nov.</article-title><source>Zootaxa</source><volume>3737</volume>(<issue>1</issue>): <fpage>57</fpage>–<lpage>67</lpage>. <ext-link xlink:type="simple" ext-link-type="doi" xlink:href="10.11646/zootaxa.3737.1.4">https://doi.org/10.11646/zootaxa.3737.1.4</ext-link></mixed-citation></ref><ref id="B34"><mixed-citation xmlns:xlink="http://www.w3.org/1999/xlink" xlink:type="simple"><person-group><name name-style="western"><surname>Salmela</surname><given-names>J</given-names></name><name name-style="western"><surname>Paasivirta</surname><given-names>L</given-names></name><name name-style="western"><surname>Kvifte</surname><given-names>GM</given-names></name></person-group> (<year>2014</year>) <article-title>Checklist of the familes <tp:taxon-name><tp:taxon-name-part taxon-name-part-type="family">Chaoboridae</tp:taxon-name-part></tp:taxon-name>, <tp:taxon-name><tp:taxon-name-part taxon-name-part-type="family">Dixidae</tp:taxon-name-part></tp:taxon-name>, <tp:taxon-name><tp:taxon-name-part taxon-name-part-type="family">Thaumaleidae</tp:taxon-name-part></tp:taxon-name>, <tp:taxon-name><tp:taxon-name-part taxon-name-part-type="family">Psychodidae</tp:taxon-name-part></tp:taxon-name> and <tp:taxon-name><tp:taxon-name-part taxon-name-part-type="family">Ptychopteridae</tp:taxon-name-part></tp:taxon-name> (<tp:taxon-name><tp:taxon-name-part taxon-name-part-type="order">Diptera</tp:taxon-name-part></tp:taxon-name>) of Finland.</article-title><source>ZooKeys</source><volume>441</volume>: <fpage>37</fpage>–<lpage>46</lpage>. <ext-link xlink:type="simple" ext-link-type="doi" xlink:href="10.3897/zookeys.441.7532">https://doi.org/10.3897/zookeys.441.7532</ext-link></mixed-citation></ref></ref-list></tp:taxon-treatment>
